# Supplementary material for: Transcription feedback dynamics in the wake of cytoplasmic mRNA degradation shutdown
Source: Nucleic Acids Res. 2022 May 30;50(10):5864–80. doi: 10.1093/nar/gkac411 (PMC9177992; doi:10.1093/nar/gkac411)
Supplement: gkac411_Supplemental_Files [file gkac411_supplemental_files.zip]

Archive with 2 entries (2 files):
- S3_probes.xlsx
- xrn1_supplementary_material.pdf
