# Supplementary material for: Transcription feedback dynamics in the wake of cytoplasmic mRNA degradation shutdown
Source: Nucleic Acids Res. 2022 May 30;50(10):5864–80. doi: 10.1093/nar/gkac411 (PMC9177992; doi:10.1093/nar/gkac411)
Supplement: gkac411_Supplemental_Files [file gkac411_supplemental_files.zip › S3_probes.xlsx]

## Sheet: Msn2
CAL Fluor Red 590
tgaaatcatggtcgaccgtc
ctactcatgctttctatggg
ttgggttattattctccacg
ccgcactatctaagacagtg
ccccaaattcagtgaagttt
gtagtggatggtatcgtttc
tttgttgctatcagctttca
tcaatagttcttgcatcgcg
gagccactagcattattagt
gagttgtgtattgatttgcc
gtgacggtgattgtaacgga
ggattttgaggtaccgatga
cttgctgtatttatgggagg
ccatttgaagtttgaggcga
gcaccattaggtaaggacag
acccgtagaattggagtttg
agcatggagtctatgttcag
gctaaatcttcggcgtgata
tggttccaaaggtccaaaga
cttgcattggaacttgaggt
ttgcgttcatagtagtggta
gttgccagcaatatttgagt
ctatggtagcgtcattgttt
agtggatgtgcccaaattat
ggcaagcagatttgttcttg
atctttgtcatagcattggc
tgctgtaattgctgacttgg
tgtgttgaactcggtttagc
ttatgtgacgaggtgagctg
aaagaagctctttgccttct
tgcttattaaccaggtcgta
aattcggcagcatatcgttc
ccactttcgcaataacggac
tcattactcaagcctgtagt
ttcaccttcctctgtcaaaa
ggagccatattcatttgagt
ttgcaagagacgtggaggat
tccgaagggaagaaccgatt
tcaaaggcacagcagacttc
tgttgatttgtaagcggcac
gagttgacactactactgct
tgtcattgattttctcctgt
cgacacttgatcttctggac
tcgagttcctttgttgattc
tgtgacagtggaacggtttc
atgccttttcaaatgttcgc
ggtcgttcgttagagtgaac
gtcttgatgtgttgcgacaa

## Sheet: Cln2
CLN2-TAMRA
gggtcttggttcagcactag
cattgatgacgagtcccata
atcggatagtagtccggttt
ttcttgcagcatttcgaagt
ttggtggagatttcttggtg
ggctgctggtctattagttt
aatgttggaccttgtttcca
acagacagctcgaacaaaaa
taccatttgtcactcgagtg
cttggaacaatagcggtcat
cttggtcccgtaacacgatt
acaagtagcgacaaccaatt
aagttttagcagccaaccag
atgatgtgattacaaccgcc
gccagtagggatgactacat
tgggttgggaccataaaatc
ctagttcagagagtcgaggt
atcaaagacctgaccatcac
agttcgtattgcatcaaaca
tttcagagcattgtttgtca
tgggataattgagactgacg
cgtctacagtggcatcacta
tcttcttcgttttggtaggg
acgcggatacatcaatcaag
aatatgccgtgcgatacttc
cgtggtcttgattggtgaat
tgctttctgatgtcattgga
acaatgccgttcattaaggt
acttccatcaaggagttagg
gtagaacaccattgaccgtt
gttggatgcaatttgcagtt
ggtaagctttctcgaaatgt
tttcgaaagagcatgatggg
cgaaggaatggatgtgctat
gagtgtggctttgagatgag
atcagagagtgagctcatgt
tccatattccggctgaaaac
cttggagtgattggtgatga
ctgctgaccaaattggtaca
cggtgctaccacatatactg
ttcaccagactattcacact
gacccgtgatttgttcgtag
cattggttgcgttattgctg
gttgcgggattttggttttc
ggggaacattccatggttaa
tatttatggtcccagttggc
gaggcactgctagatttacc
gggtattgcccataccaaaa

## Sheet: Cln3
CLN3-TAMRA
ggtatccttcaatatggcca
gcataccttgcattagcgta
aaattaggacatgaggcagc
cctcttttgcaagagcaagg
agactttgcactagcaatgg
ctcttttaacgagattaggg
ttgtattcgctgatcgctga
cggaaatagtggtccaattg
agttagtcaggttgtacagc
gattaacttgtggctgagag
gtcttgtgtgacagtacatg
caaagtcgaggtcgatagat
cgaggaatacttgtccaaga
gctggtagttgtaactcttg
tttggacgaaatccaaagcg
cattctattcttggagtccc
gatgcatttccatagtcgtg
ggaccaatcgagtgatttga
atgtaggagtcgaatgttgc
ggacgtagattggaacaaga
aatgaaagcttccaaagggg
cagtaccagcagcgttattt
ccttgagaagaggacgattt
ctcgttgatgttcaaagagg
cacaacataatggcacccaa
cgagattgaaggaagctaac
gcgcaattagtgaacgatca
cctccaaagccagattgata
ggggaaagaattttggtcca
gcgtctaagagagattttgc
gaacggtagaattcttccag
gtcaaaggactgagcaaaga
gctctttggagtagtagcat
atccgagaaatagtctgtgg
gctatctttggtcaaccttc
tgaaggcaaatggtggagaa
agaggatgaagatgaggttg
gtaaggggaattgaatggag
ggtcgtcattgaacttgaag
aatggtgtgatgcagagtct
gaagagaacgaacctgaatg
ggatgctcagtgacctttta
cttggccaaaagatgcttga
ttgacattagagatggggtg
ccatgggtctaacaggaaat
tctctttttcagttgggtgg
cacaatccacagaggaagtt
cgagttttcttgaggttgct

## Sheet: Sheet4
y	type	tail	K-mer	P-value<=	N	B	n	b	Enrichment
d_pr	3UTR	bottom	CTGTC	1.4e-09	2000	311	213	71	2.14
d_pr	3UTR	bottom	TTTGG	1.5e-09	2000	531	304	132	1.64
d_pr	3UTR	bottom	CAAAG	1.5e-08	2000	467	346	130	1.61
d_dr	ORF	bottom	ATCCGTGGTA	2.7e-08	2000	8	95	7	18.42
d_pr	3UTR	bottom	TTTAG	3.4e-08	2000	588	311	141	1.54
d_pr	3UTR	bottom	AGCTG	3.7e-08	2000	297	648	145	1.51
d_pr	3UTR	bottom	GACAC	6.3e-08	2000	237	301	71	1.99
d_pr	3UTR	bottom	AACTT	1.2e-07	2000	665	239	124	1.56
d_pr	3UTR	bottom	TGACA	1.2e-07	2000	400	153	63	2.06
d_dr	ORF	bottom	ATCCGTGGT	1.3e-07	2000	9	95	7	16.37
d_pr	3UTR	bottom	TGGAA	1.4e-07	2000	491	492	174	1.44
d_pr	3UTR	bottom	GTCAA	1.8e-07	2000	412	304	105	1.68
d_pr	3UTR	bottom	GCGAA	1.9e-07	2000	273	148	48	2.38
d_pr	3UTR	bottom	TACTG	1.9e-07	2000	392	209	77	1.88
d_pr	3UTR	bottom	TCATC	2e-07	2000	570	312	136	1.53
d_pr	3UTR	bottom	TTGGA	2.2e-07	2000	486	485	170	1.44
d_pr	3UTR	bottom	CGTAC	2.4e-07	2000	270	484	107	1.64
d_rna	ORF	top	CCAACGCTTC	2.4e-07	2000	8	233	8	8.58
d_pr	3UTR	bottom	CTCCA	2.9e-07	2000	345	493	131	1.54
d_pr	3UTR	bottom	GGAGAC	3e-07	2000	70	158	22	3.98
d_pr	3UTR	bottom	TCCAA	3.2e-07	2000	490	745	240	1.31
d_rna	3UTR	top	TCCAGTG	3.3e-07	2000	37	756	31	2.22
d_pr	3UTR	bottom	CTGCA	3.5e-07	2000	340	720	172	1.41
d_pr	3UTR	bottom	CGCAA	4.1e-07	2000	258	346	81	1.81
d_pr	3UTR	bottom	GTTAC	4.4e-07	2000	355	76	36	2.67
d_dr	ORF	bottom	TCCGTGGTA	4.7e-07	2000	10	95	7	14.74
d_pr	3UTR	bottom	GTCCA	5e-07	2000	287	311	81	1.81
d_pr	3UTR	bottom	TCTGAGG	5.3e-07	2000	36	336	21	3.47
d_pr	3UTR	bottom	AGTTA	5.5e-07	2000	474	210	87	1.75
d_pr	3UTR	bottom	TCATA	6.1e-07	2000	654	549	237	1.32
d_dr	3UTR	top	CGAGG	6.3e-07	2000	147	390	58	2.02
d_rna	3UTR	top	CAGCAAC	6.3e-07	2000	49	300	24	3.27
d_pr	3UTR	bottom	AGTCC	7e-07	2000	241	485	97	1.66
d_pr	3UTR	bottom	GTTTG	8.3e-07	2000	510	304	121	1.56
d_pr	3UTR	bottom	GCTTC	8.7e-07	2000	411	308	104	1.64
d_pr	3UTR	bottom	TGATT	8.8e-07	2000	618	360	160	1.44
d_rna	3UTR	bottom	ATCCTTAA	8.8e-07	2000	18	534	16	3.33
d_pr	3UTR	bottom	CTGGGC	9e-07	2000	43	273	21	3.58
d_pr	3UTR	bottom	CATGA	9.1e-07	2000	389	615	169	1.41
d_pr	3UTR	bottom	CCAGG	9.3e-07	2000	205	600	99	1.61
d_pr	3UTR	bottom	GGTCG	9.3e-07	2000	142	366	54	2.08
